# Supplementary material for: Compromised Barrier Function in Human Induced Pluripotent Stem-Cell-Derived Retinal Pigment Epithelial Cells from Type 2 Diabetic Patients
Source: Int J Mol Sci. 2019 Aug 1;20(15):3773. doi: 10.3390/ijms20153773 (PMC6696227; doi:10.3390/ijms20153773)
Supplement: Supplementary file 1 [file ijms-20-03773-s001.zip]

Archive with 1 entries (1 files):
- Kiamehr et al_Supplemental Figure 1.tif
